# Supplementary material for: Active Surveillance for Highly Pathogenic Avian Influenza Viruses in Wintering Waterbirds in Northeast Italy, 2020–2021
Source: Microorganisms. 2021 Oct 20;9(11):2188. doi: 10.3390/microorganisms9112188 (PMC8621713; doi:10.3390/microorganisms9112188)
Supplement: Supplementary file 1 [file microorganisms-09-02188-s001.zip]

Archive with 4 entries (3 files):
- microorganisms-1410352-supplementary/
- microorganisms-1410352-supplementary/Figure S1.png
- microorganisms-1410352-supplementary/Figure S2.png
- microorganisms-1410352-supplementary/Table S1.pdf
